# Supplementary material for: Inheritance of Some Traits in Crosses between Hybrid Tea Roses and Old Garden Roses
Source: Plants (Basel). 2024 Jun 28;13(13):1797. doi: 10.3390/plants13131797 (PMC11244027; doi:10.3390/plants13131797)
Supplement: Supplementary file 1 [file plants-13-01797-s001.zip]

Archive with 1 entries (1 files):
- plants-3018815-supplementary.pdf
